# Supplementary material for: Genome-wide identification and expression profiling of glutathione S-transferase family under multiple abiotic and biotic stresses in Medicago truncatula L
Source: PLoS One. 2021 Feb 19;16(2):e0247170. doi: 10.1371/journal.pone.0247170 (PMC7894904; doi:10.1371/journal.pone.0247170)
Supplement: S2 File — (XLSX) [file pone.0247170.s002.xlsx]

## Sheet: Table S1
S1 Table. Primers used in the study
Sl no.	Gene name	Forward primer	Reverse primer
1	MtGSTU46	TCGTAGAAATGCGACGTAGAC	ACACCGCTGTACCAAACACA
2	MtGSTU8	GGAACATAGGAGTATTGAATGTCAC	ACATTGGAACAACTATAGCAACAA
3	MtGSTU28	TGGCTCGTTTCTGGACCAAG	AGAGCCACTTCCATTTCCTCAA
4	MtGSTU30	GCCCATATCAGAGTCCCTTGT	ACTTTCCGTGCACCATTGGA
5	MtGSTU34	TGTTGATGAAACTTGGAAGCAA	CAGCTTTTCGTGCAGCACTT
6	MtGSTU26	TCTTCCAACCCACTGCTTCC	AAGTCCCGTGTTCCGACTTC
7	MtGSTU14	AAAAGGTACGTACATGTGTCCCC	TTTAAGGTGGTTTGGATGGAAGT
8	MtGSTF1	GTGATTGTTGACATGGCTCCT	GCTTCCTAGATCACTGGAGGT
9	MtGSTF8	GGAGTCCCAGCAGATTCCAC	ACCAACACTCGTTTGGCTGA
10	MtGSTF9	AGGGAAAGTAACATGGGCTTACA	CACTCTTGGGTGGGTAGTTCA
11	PDF2	GTGTTTTGCTTCCGCCGTT	CCAAATCTTGCTCCCTCATCTG
12	PPRrep	GGAAAACTGGAGGATGCACGTA	ACAAGCCCTCGACACAAAACC
13	Ubiquitin	GCAGATAGACACGCTGGGA	AACTCTTGGGCAGGCAATAA

## Sheet: Table S2
S2 Table. Detailed information of the putative conserved motifs in MtGST proteins
No.	Motif	Sites	Width	E-value	Location
1	KKVPVLVHNGKPICESLIIVEYIDEVWKQNPL	79	32	4.2e-1203	N- terminal
2	LPSDPYZRAQARFWAKFIDDKIYDAA	50	26	7.8e-706	C- terminal
3	LLGFWGSPFVMRVRIALKLKGIE	77	23	1.5e-630	N-terminal
4	KKKFFGGDEIGLVDIALIP	76	19	1.6e-518	C-terminal
5	LIZEIFGLKLFTSEKFPKLYKWSQEFLNHPIVKENLPPR	30	39	2.0e-503	C-terminal
6	FTKDGEEREKAKEELIEALKFLENEL	47	26	6.4e-338	C-terminal
7	GNKSPLLLQYNPVH	50	14	1.5e-320	N-terminal
8	WFYTYETYGNFKVEKECPKLIAWAKRCMZKESVSKS	15	36	4.1e-264	C-terminal
9	ERKHVSAWWADISSRPAWKKVLELYP	11	26	1.5e-105	C-terminal
10	FVERFHIVLAEVFKHDITEGRPKLATWIEELNKIDAYTQTRVDPQEIVD	5	49	5.5e-87	C-terminal

## Sheet: Table S3
S3 Table. Frequency of the identified SSR motifs
Repeats	5	6	7	8	9	10	11	12	13	14	15	16	17	18	19	20	21	22	23	24	Total
A	-	-	-	-	-	10	9	3	1	1	-	-	-	-	-	-	-	-	-	-	24
G	-	-	-	-	-	-	-	-	-	-	-	-	1	-	-	-	-	-	-	-	1
T	-	-	-	-	-	11	8	7	1	2	4		1			1	1			2	38
AG	3	1	-	-	-	-	-	1	-	-	-	-	-	-	-	-	-	-	-	-	5
AT	2		1	-	-	-	-	2	-	-	-	-	-	-	-	-	-	-	-	-	5
CA	2	-	-	-	-	-	-	-	-	-	-	-	-	-	-	-	-	-	-	-	2
CT	2	1	-	-	-	-	-	-	-	-	-	-	-	-	-	-	-	-	-	-	3
GA	2	1	-	-	1	-	-	-	-	-	-	-	-	-	-	-	-	-	-	-	4
TA	3	1	-	-		-	-	-	-	-	-	-	-	-	-	-	-	-	-	-	4
TC	3	-	-	1	1	-	-	-	-	-	-	-	-	-	-	-	-	-	-	-	5
ACA	-	-	1	-	-	-	-	-	-	-	-	-	-	-	-	-	-	-	-	-	1
ATC	-	1		-	-	-	-	-	-	-	-	-	-	-	-	-	-	-	-	-	1
TAA	-	-	1	-	-	-	-	-	-	-	-	-	-	-	-	-	-	-	-	-	1
TTA	1	-	-	1	1	-	-	-	-	-	-	-	-	-	-	-	-	-	-	-	3
AAGA	1	-	-	-	-	-	-	-	-	-	-	-	-	-	-	-	-	-	-	-	1
TTAT	1	-	-	-	-	-	-	-	-	-	-	-	-	-	-	-	-	-	-	-	1
CAACA	1	-	-	-	-	-	-	-	-	-	-	-	-	-	-	-	-	-	-	-	1
TATAA	-	-	-	1		-	-	-	-	-	-	-	-	-	-	-	-	-	-	-	1

## Sheet: Table S4
S4 Table. Detailed information of predicted glycation of all the identified MtGST proteins.
Gene Name	No of sites	Position	Region	Score	Gene Name	No of sites	Position	Region	Score
MtGSTU2	2	44	NRTP	0.171	MtGSTT1	1	206	NATK	0.6036
		132	NLSE	0.685	MtTCHQD1	3	47	NPSG	0.6626
MtGSTU3	1	38	NKSS	0.685			57	NGSH	0.6597
MtGSTU5	1	38	NKSS	0.5936			88	NRSE	0.6392
MtGSTU14	2	39	NKSP	0.1436	MtMGST3	6	17	NSTA	0.6913
		172	NISL	0.5516			51	NLST	0.5503
MtGSTU19	1	40	NKSD	0.5108			127	NPTN	0.5503
MtGSTU20	1	43	NKSD	0.618			135	NWSH	0.4284
MtGSTU21	2	42	NKSD	0.539			215	NFSL	0.6193
		151	NISI	0.7262			244	NITD	0.7882
MtGSTU24	2	82	NGTP	0.152	MtMGST4	4	150	NDSS	0.527
		144	NKSS	0.512			202	NTSE	0.567
MtGSTU25	1	42	NKSD	0.5894			218	NFSY	0.6663
MtGSTU28	2	42	NLSE	0.7656			247	NITD	0.7551
		183	NWSQ	0.576	MtGHR1	3	50	NFSS	0.5702
MtGSTU29	3	3	NWST	0.6246			81	NSTW	0.6504
		49	NLSD	0.7566			213	NESY	0.47
		195	NWSQ	0.6588	MtGHR2	3	152	NYSG	0.4587
MtGSTU30	2	42	NLSE	0.7214			173	NESS	0.6
		188	NWSQ	0.6342			299	NYTK	0.6508
MtGSTU31	2	42	NLSD	0.7719	MtGSTM1	2	4	NETP	0.2268
		188	NWSQ	0.6466			10	NNTL	0.6802
MtGSTU32	2	42	NLSD	0.7616	MtGSTM2	1	31	NFSQ	0.8052
		188	NWSQ	0.6414	MtGSTH1	4	6	NSTE	0.6196
MtGSTU33	2	42	NLSD	0.7658			48	NTSS	0.7626
		188	NWSQ	0.6594			248	NYSE	0.6071
MtGSTU34	1	42	NLSD	0.7641			255	NLSI	0.5322
MtGSTU35	1	60	NLSE	0.7802	MtGSTH2	1	239	NLSA	0.6217
MtGSTU36	1	170	NWSQ	0.6702	MtGSTH3	11	23	NDSV	0.5994
MtGSTU37	1	188	NWSQ	0.6678			122	NSTN	0.6368
MtGSTU38	1	42	NWSQ	0.7898			144	NISK	0.6343
MtGSTU42	1	42	NKSD	0.5629			282	NYSK	0.7024
MtGSTU43	1	42	NKSD	0.5563			492	NNSV	0.5254
MtGSTU44	1	39	NKSQ	0.6709			573	NVSK	0.6577
MtGSTU45	1	37	NETF	0.6683			608	NSSS	0.6362
MtGSTU46	1	41	NKSS	0.5807			689	NISH	0.436
MtGSTU49	1	39	NKSQ	0.6576			880	NESI	0.5214
MtGSTF1	2	36	NMSK	0.7251			1088	NSTC	0.4844
		198	NVSR	0.5232			1098	NLSM	0.4376
MtGSTF5	3	13	NTTR	0.6753	MtGSTH4	11	37	NRSS	0.593
		89	NDTK	0.7894			137	NSSG	0.6408
		130	NKSV	0.6458			336	NLSA	0.631
MtGSTF6	1	177	NQTG	0.5412			612	NFTS	0.6638
MtGSTF8	1	112	NLTC	0.8051			621	NSSL	0.515
MtEF1Bg2	2	40	NKSP	0.2503			712	NVSH	0.6679
		219	NPTQ	0.6769			765	NDSD	0.4073
MtEF1Bg3	2	40	NKTP	0.2713			1014	NNST	0.3593
		80	NNTL	0.6276			1015	NSTD	0.4573
MtDHAR1	1	43	NLTD	0.6247			1230	NSSC	0.3677
MtGSTL1	1	12	NSTS	0.7783	MtGSTH5	6	69	NRSD	0.7156
MtGSTL3	2	14	NNSS	0.5278			132	NSST	0.5299
		15	NSSL	0.6341			631	NSSL	0.6041
MtGSTL5	9	162	NITE	0.6426			722	NVSH	0.6584
		273	NLTL	0.7023			763	NLSD	0.7173
		427	NDSS	0.4266			1025	NVSD	0.5739
		433	NSTE	0.5014
		494	NNSA	0.4099
		544	NGSR	0.4971
		574	NETL	0.6962
		699	NPSV	0.6314
		1152	NATP	0.1193

## Sheet: Table S5
S5 Table. Fold change in expression data of MtGST genes with respective p value in response to salinity and drought stresses
				Ensembl Gene	MTR_1g090060	MTR_1g090070	MTR_1g090100	MTR_1g090150	MTR_1g115195	MTR_2g070060	MTR_2g070070	MTR_2g070150	MTR_2g070180	MTR_3g467420	MTR_3g467430	MTR_3g099757	MTR_4g019780	MTR_4g019790	MTR_4g059730	MTR_5g037380	MTR_5g040430	MTR_5g076900	MTR_6g080440	MTR_7g065230	MTR_7g065260	MTR_7g065265	MTR_7g065270	MTR_7g065290	MTR_7g065590	MTR_7g065600	MTR_7g065630	MTR_7g065640	MTR_7g065660	MTR_7g065740	MTR_8g056940	MTR_8g087410	MTR_8g087425	MTR_0186s0030	MTR_1g026140	MTR_1g088840,MTR_1g088825	MTR_1g088845	MTR_3g450790	MTR_3g064700	MTR_5g090910	MTR_5g090920	MTR_2g005570	MTR_3g058940	MTR_4g134770	MTR_1g115500
					MtGSTU1	MtGSTU2	MtGSTU4	MtGSTU5	MtGSTU6	MtGSTU7	MtGSTU8	MtGSTU13	MtGSTU14	MtGSTU17	MtGSTU18	MtGSTU19	MtGSTU20	MtGSTU21	MtGSTU22	MtGSTU24	MtGSTU25	MtGSTU26	MtGSTU27	MtGSTU28	MtGSTU29	MtGSTU30	MtGSTU31	MtGSTU32	MtGSTU33	MtGSTU34	MtGSTU35	MtGSTU36	MtGSTU37	MtGSTU42	MtGSTU44	MtGSTU46	MtGSTU47	MtGSTU49	MtGSTF1	MtGSTF2/3	MtGSTF4	MtGSTF6	MtGSTF7	MtGSTF8	MtGSTF9	MtEF1Bγ1	MtEF1Bγ2	MtEF1Bγ3	MtDHAR1
Path from root	Perturbations	Experiment	# samples experiment	# samples control	Fold-Change	Fold-Change	Fold-Change	Fold-Change	Fold-Change	Fold-Change	Fold-Change	Fold-Change	Fold-Change	Fold-Change	Fold-Change	Fold-Change	Fold-Change	Fold-Change	Fold-Change	Fold-Change	Fold-Change	Fold-Change	Fold-Change	Fold-Change	Fold-Change	Fold-Change	Fold-Change	Fold-Change	Fold-Change	Fold-Change	Fold-Change	Fold-Change	Fold-Change	Fold-Change	Fold-Change	Fold-Change	Fold-Change	Fold-Change	Fold-Change	Fold-Change	Fold-Change	Fold-Change	Fold-Change	Fold-Change	Fold-Change	Fold-Change	Fold-Change	Fold-Change	Fold-Change
salt (6h) > salt stress > Stress	salt (6h) / salt (0h)	MT-00011	3	3	3.17384	2.15994	2.56066	30.9674	4.32652	-5.60875	1.63004	2.53094	1.5778	19.2641	3.98565	1.43321	2.19386	-4.74614	2.30221	1.35637	3.40577	-1.22622	5.04937	3.07648	4.7306	10.6247	4.31506	1.98925	5.00471	17.3068	1.21537	1.95991	3.05511	7.08703	-1.95704	3.51043	4.33849	-1.66722	-2.25854	2.08682	6.98812	1.22538	-3.5804	3.14567	-1.11014	-1.2931	-1.50798	-1.37865	1.38659
salt (24h) > salt stress > Stress	salt (24h) / salt (0h)	MT-00011	3	3	2.56509	1.50782	-1.19082	19.3347	2.75068	-6.17177	1.25022	1.52636	1.63227	19.8338	5.39267	1.58259	1.24391	-4.79215	4.34554	1.10446	80.4617	-1.25605	11.3425	2.10407	3.72629	21.3551	5.77923	1.75943	2.54039	21.142	-1.06014	-1.32823	1.61176	1.50453	-1.82622	3.39056	5.3636	-1.50573	-1.72214	-1.53744	1.7619	1.49061	-5.44659	1.42226	-2.0915	-1.33157	-1.76683	-1.44187	-1.06646
salt (48h) > salt stress > Stress	salt (48h) / salt (0h)	MT-00011	3	3	2.73388	1.16637	-2.71225	35.1582	3.38591	-7.83932	2.07314	-1.1447	1.60382	29.3422	6.13488	1.68203	1.13041	-4.93586	4.45601	-1.26776	185.218	-1.08147	30.7527	2.55779	4.53504	29.7332	7.97921	1.78133	2.42742	18.5764	1.12848	-1.78954	-1.25902	-2.13143	-2.31213	4.76295	9.38865	-2.21801	-2.48417	-4.23783	-1.46768	2.03995	-6.82193	2.03972	-3.50883	-1.37999	-1.8938	-1.89908	-1.4696
drought (2d; shoot) > drought stress > Stress	drought (2d; shoot) / untreated shoot samples (2d)	MT-00013	3	3	1.09507	-1.02783	-1.13215	-1.10484	1.19734	-1.04468	1.11868	1.05153	1.03293	-1.16399	1.14975	1.17593	-1.02226	1.00429	-1.56853	1.00688	-1.32124	-1.04531	1.05517	1.27913	1.22825	-1.01561	-1.13342	-1.24269	1.44721	1.01035	1.21069	1.35699	-1.23181	1.13932	1.11047	1.24493	1.06743	1.12922	1.03375	1.33678	1.11943	1.03834	1.22535	1.10327	1.04946	-1.09899	-1.00106	-1.05027	1.04911
drought (3d; shoot) > drought stress > Stress	drought (3d; shoot) / untreated shoot samples (2d)	MT-00013	3	3	1.183	-1.189	1.01507	1.01289	1.06241	-1.07823	1.94256	1.03831	1.01751	1.22185	1.13342	1.39659	-1.11063	-1.27114	-1.58298	-1.0774	-1.65728	-1.31348	1.30976	2.84681	3.39024	1.03253	-1.03774	1.10552	1.35111	-1.2621	1.34052	1.65005	-1.23667	1.15484	1.06968	1.56179	1.38555	1.10894	-1.32057	1.89784	1.35333	1.20318	1.16631	1.37151	-1.01941	-1.32817	-1.18972	-1.22431	1.09589
drought (4d; shoot) > drought stress > Stress	drought (4d; shoot) / untreated shoot samples (2d)	MT-00013	3	3	1.48044	-1.19011	-1.11106	2.39566	-1.00585	-1.33641	8.71491	2.00157	1.04978	1.39659	1.04621	3.78837	-1.38284	-1.84349	-1.66306	-1.38928	-1.61187	-1.00343	2.90454	5.96301	7.39417	-1.05013	-1.10334	-1.01508	8.19308	1.25375	1.05774	5.91403	1.80352	-1.5748	2.30259	4.93177	2.37073	1.41651	-2.65546	1.8682	1.0177	1.4046	1.72726	2.69063	-1.31828	-1.10326	1.00893	-1.40446	1.0357
drought (7d; shoot) > drought stress > Stress	drought (7d; shoot) / untreated shoot samples (2d)	MT-00013	3	3	1.49427	-1.18502	-1.33759	4.04996	1.08515	-2.20463	10.1689	2.281	1.15251	2.86997	1.10059	2.71164	-1.51194	1.26275	-1.86252	-1.57932	-1.63733	-1.07523	3.44219	7.68204	6.2958	1.00294	1.00408	-1.07378	6.56848	-1.25803	-1.63897	4.47908	1.15743	-2.68886	1.37248	5.30308	1.58537	1.10289	-2.57444	1.01593	1.16278	1.72911	2.84179	4.86722	-1.41129	1.24025	1.42495	-1.33128	1.60315
drought (10d; shoot) > drought stress > Stress	drought (10d; shoot) / untreated shoot samples (2d)	MT-00013	3	3	1.28019	-1.12828	-1.24524	4.79906	1.01368	-2.02546	13.3144	2.46929	1.16129	3.09157	1.14324	3.46286	-1.62702	1.87052	-1.99316	-1.70543	-1.7707	-1.03812	5.04772	7.30143	7.13533	-1.04245	-1.13338	-1.00433	6.50255	-1.13322	-2.79332	4.90035	-1.61379	-5.32113	1.71975	5.66001	1.59297	1.17413	-2.55036	1.22678	1.21152	1.8962	2.97371	5.57009	-2.00759	1.57892	1.7405	-1.33143	1.55082
drought (14d; shoot) > drought stress > Stress	drought (14d; shoot) / untreated shoot samples (2d)	MT-00013	3	3	2.79395	-1.09916	-1.12875	5.44705	-1.00237	-1.85673	15.2017	2.58238	1.08177	8.1562	2.19836	3.09063	-1.54827	1.42945	-1.80624	-1.8493	-1.36393	-1.06773	5.2273	9.02105	8.44157	-1.07603	-1.10044	-1.38992	15.5367	1.05808	-3.02951	7.4423	-1.39522	-5.90567	1.28972	9.99874	1.70252	1.01498	-2.82216	1.10376	1.08712	1.92261	2.79262	5.74766	-1.54042	1.68705	1.98695	-1.36413	1.56084
drought for 14d; re-watering for 24h (shoot) > drought stress > Stress	drought for 14d; re-watering for 24h (shoot) / untreated shoot samples (2d)	MT-00013	3	3	1.21668	1.00118	1.07628	1.10541	1.14076	1.12278	2.29089	1.20468	1.07298	1.53181	-1.06644	-1.51411	1.06182	-1.15303	-3.02139	-1.10631	-1.5454	-1.07883	1.88993	1.73439	1.17671	-1.1721	-1.16763	-1.06426	1.97398	-3.29256	-3.34665	2.02045	-1.54282	-2.00618	1.5109	1.70497	-1.34361	1.3727	-1.06794	1.2422	1.2328	-1.09282	1.41618	2.82602	-1.60802	1.04817	1.07901	-1.10568	1.11517
drought (2d; root) > drought stress > Stress	drought (2d; root) / untreated root samples (2d)	MT-00013	3	3	-1.8161	-1.20059	-1.18581	-1.95557	-1.0833	-1.13581	1.73597	1.04165	1.08136	-1.55094	-2.13857	-1.48966	1.13859	1.05307	1.15551	-1.06049	1.99671	-1.25495	-1.33689	1.29487	1.44776	-1.55301	-1.28987	-1.10108	1.02234	-2.96446	1.15845	1.68907	1.25205	4.23877	1.05965	2.86781	1.25086	-1.09493	-1.35553	1.2933	-6.20506	1.04757	1.13952	1.39438	1.254	-1.03464	-1.05338	1.04048	1.17968
drought (3d; root) > drought stress > Stress	drought (3d; root) / untreated root samples (2d)	MT-00013	3	3	-1.62927	-1.35601	1.05134	1.71696	-1.45678	-1.0046	3.86456	1.15885	1.15875	1.47503	-1.97728	-1.17849	-1.11658	1.2421	1.00796	1.07379	1.65	-1.16213	2.07693	3.41307	2.54355	-1.64046	-1.19408	-1.32376	-1.05008	-3.67089	1.14076	1.17626	-1.17657	3.9031	-1.0628	20.6107	1.21374	-1.17733	-1.99207	1.53751	-8.4594	1.07547	-1.01488	1.71481	-1.18683	-1.14169	-1.16702	-1.09828	1.11075
drought (4d; root) > drought stress > Stress	drought (4d; root) / untreated root samples (2d)	MT-00013	3	3	-1.20869	-1.90386	-1.72377	2.7197	-4.70837	2.34551	9.41926	1.41258	1.12122	2.75144	-1.64763	3.53277	-1.67782	1.43591	-1.22567	2.14869	1.00395	1.14361	1.83245	6.33963	2.80164	-2.00292	-1.179	-2.54283	1.41042	-5.58537	1.71748	-3.07229	-3.07781	1.88626	1.15892	35.5046	1.05085	-1.0537	-1.4836	-1.04461	-14.8016	1.213	1.13088	2.97615	-2.58068	-1.06572	1.02515	-1.4596	1.21519
drought (7d; root) > drought stress > Stress	drought (7d; root) / untreated root samples (2d)	MT-00013	3	3	-1.18869	-2.4076	-1.99224	2.547	-3.55809	3.84795	10.129	1.40811	1.01896	4.4796	-1.5282	3.74096	-1.75202	1.7807	-1.18703	2.21328	-1.07986	-1.14184	-1.02575	8.14806	2.55824	-3.11031	-1.36323	-5.1245	2.012	-3.68588	1.05052	-7.08063	-1.89508	2.34857	1.14536	35.2573	2.58219	-1.56466	-1.68124	-1.19075	-21.4053	1.51366	1.17216	10.4336	-2.5044	1.26137	1.55541	-1.39766	1.63991
drought (10d; root) > drought stress > Stress	drought (10d; root) / untreated root samples (2d)	MT-00013	3	3	-1.24829	-3.6019	-2.83775	2.9324	-2.71879	4.56184	11.2548	1.24578	1.44833	6.41236	-1.60479	6.97238	-1.84677	1.44308	-1.11152	2.56803	1.10509	-1.42769	1.03044	10.8221	2.22995	-2.71464	-1.06033	-5.89962	2.21322	-2.04683	-1.01913	-5.23353	-1.58849	1.86719	1.21595	35.6471	3.39236	-1.35559	-1.31334	-1.69945	-29.9858	1.60353	1.68314	12.9085	-2.82652	1.32685	1.75243	-1.51192	1.74572
drought (14d; root) > drought stress > Stress	drought (14d; root) / untreated root samples (2d)	MT-00013	3	3	1.03008	-5.39514	-3.5142	4.2227	-1.63467	11.9568	13.4264	1.2971	1.21559	10.2988	-1.76172	15.2618	-1.93168	1.27472	-1.23801	3.05693	1.01478	-1.34844	-1.81615	16.8664	2.28965	-4.45139	-1.55951	-8.94917	3.19021	-2.44109	-1.3222	-5.6503	-1.14586	2.20321	1.45823	39.8594	5.50357	-1.29894	-1.35242	-1.99872	-22.7279	1.59118	3.0702	19.8375	-3.57021	1.44037	2.10802	-1.64446	1.68049
drought for 14d; re-watering for 24h (root) > drought stress > Stress	drought for 14d; re-watering for 24h (root) / untreated root samples (2d)	MT-00013	3	3	-2.20122	1.08587	-2.0516	-1.1442	-1.75334	1.13541	1.87597	-1.59575	-1.10389	-1.00211	-1.78684	-1.12887	1.40491	-1.19654	-1.29786	1.24049	1.8454	-1.11103	-1.00321	-1.58777	-2.43372	1.36053	1.24792	1.03763	-1.58331	-3.39152	-1.68903	-1.40812	1.06935	1.53266	-1.0836	1.73979	1.21698	1.14475	1.05722	-2.39162	-67.6848	-1.12414	1.0013	3.22905	1.10277	1.08245	-1.13108	1.05481	-1.17862
Path from root	Perturbations	Experiment	# samples experiment	# samples control	p-value	p-value	p-value	p-value	p-value	p-value	p-value	p-value	p-value	p-value	p-value	p-value	p-value	p-value	p-value	p-value	p-value	p-value	p-value	p-value	p-value	p-value	p-value	p-value	p-value	p-value	p-value	p-value	p-value	p-value	p-value	p-value	p-value	p-value	p-value	p-value	p-value	p-value	p-value	p-value	p-value	p-value	p-value	p-value	p-value
salt (6h) > salt stress > Stress	salt (6h) / salt (0h)	MT-00011	3	3	0.00273129	0.0023131	0.00370001	5.17092e-05	0.000453133	0.285933	0.0694838	0.0112924	0.0411376	0.00033972	0.000162202	0.119103	0.000548665	0.363647	0.00101459	0.104121	0.00500442	0.0508698	0.000551181	0.00173917	0.000439286	0.00016383	0.0142059	0.0101926	0.000170059	0.00162983	0.150259	0.00248172	0.00152223	0.000647265	0.0270559	0.000309408	0.00138103	0.0418691	0.0735196	0.00320292	0.000632254	0.0979878	0.291323	0.00011945	0.133604	0.00293934	0.00538292	3.70558e-05	0.0484886
salt (24h) > salt stress > Stress	salt (24h) / salt (0h)	MT-00011	3	3	0.00537029	0.0697591	0.32094	0.000383323	0.0433858	0.248816	0.477181	0.0930806	0.0984548	0.00107822	0.00164955	0.0589044	0.365318	0.357873	0.000478422	0.770604	0.000493514	0.0882862	0.00158002	0.0258014	0.00133931	3.66422e-05	0.00547871	0.00552916	0.0065532	0.0026003	0.700645	0.0303036	0.0331303	0.0896081	0.0804058	0.00429025	0.00324006	0.165115	0.247077	0.053168	0.0587201	0.051741	0.146823	0.156809	0.0616884	0.0416223	0.0177831	0.0295122	0.689017
salt (48h) > salt stress > Stress	salt (48h) / salt (0h)	MT-00011	3	3	0.00312591	0.356679	0.00517386	0.000149237	0.0114054	0.179593	0.0221611	0.705257	0.0460991	0.000233085	0.000393718	0.153303	0.51155	0.342855	0.000717176	0.194046	9.39901e-06	0.459794	3.56224e-05	0.00884667	0.00115267	5.57953e-07	5.37837e-06	0.0165219	0.00469072	0.00233646	0.330377	0.025872	0.401508	0.10007	0.0153152	7.73103e-05	0.000435051	0.00649096	0.0756874	0.00160386	0.293255	0.000363637	0.0961742	0.0380647	3.12755e-05	0.00715388	0.00150942	0.000754857	0.0247646
drought (2d; shoot) > drought stress > Stress	drought (2d; shoot) / untreated shoot samples (2d)	MT-00013	3	3	0.604701	0.768362	0.534144	0.654342	0.123043	0.495323	0.544233	0.49444	0.34742	0.536885	0.32893	0.327669	0.815647	0.954259	0.236457	0.91621	0.0791248	0.504069	0.679551	0.450188	0.561124	0.84389	0.257635	0.21272	0.303455	0.862383	0.147496	0.285986	0.160729	0.236196	0.534912	0.340459	0.357169	0.194309	0.213794	0.330712	0.144116	0.569475	0.0567952	0.675379	0.676636	0.305884	0.981279	0.272148	0.275302
drought (3d; shoot) > drought stress > Stress	drought (3d; shoot) / untreated shoot samples (2d)	MT-00013	3	3	0.487685	0.307548	0.936507	0.966439	0.622062	0.293834	0.0744592	0.693161	0.551453	0.235022	0.455765	0.0966929	0.268271	0.00233578	0.244088	0.0710358	0.00222233	0.00389406	0.403815	0.0214971	0.0209361	0.580121	0.703216	0.439384	0.344041	0.955494	0.0640467	0.192829	0.00221308	0.519906	0.647138	0.0480065	0.00901626	0.322716	0.0046216	0.104129	0.00869292	0.0439641	0.231517	0.291354	0.973824	0.0201579	0.0464477	0.0282727	0.104462
drought (4d; shoot) > drought stress > Stress	drought (4d; shoot) / untreated shoot samples (2d)	MT-00013	3	3	0.268279	0.111397	0.555234	0.0216695	0.998319	0.0110923	0.000689617	0.000436114	0.49047	0.279803	0.707256	0.000476214	0.0389043	0.0101749	0.185345	0.00899796	0.00254007	0.910206	0.030908	0.00161483	0.00237182	0.435171	0.357232	0.937492	0.00165977	0.649648	0.791788	0.0102438	0.0765572	0.024023	0.0522826	0.000900873	0.000777677	0.261155	1.37026e-05	0.310143	0.932803	0.0050371	0.00401133	2.15855e-05	0.337704	0.329088	0.99921	0.0020947	0.64912
drought (7d; shoot) > drought stress > Stress	drought (7d; shoot) / untreated shoot samples (2d)	MT-00013	3	3	0.43172	0.0963509	0.0914221	0.0376112	0.50271	0.000168127	0.00089146	0.0023106	0.130432	0.036491	0.615414	0.00277718	0.0446615	0.0432759	0.243897	0.00164876	0.0306944	0.0397799	0.0206649	0.00214665	0.0040034	0.950715	0.952621	0.715122	0.0247856	0.850105	0.0147731	0.00862664	0.96805	0.00173765	0.332741	0.0279432	0.0206109	0.565789	0.00013921	0.800391	0.132683	0.000535052	0.000434141	0.00101766	0.189382	0.04181	0.00394932	0.00304249	0.000625007
drought (10d; shoot) > drought stress > Stress	drought (10d; shoot) / untreated shoot samples (2d)	MT-00013	3	3	0.774625	0.273006	0.226932	0.0310348	0.832702	6.22803e-05	0.00111167	0.00224661	1.70512e-05	0.141323	0.379134	0.0010525	0.0268873	6.40373e-05	0.0777225	3.92188e-05	0.00352084	0.655474	0.00855215	0.00148259	0.00363035	0.511142	0.220137	0.845045	0.0578181	0.78117	0.000977368	0.0124655	0.0764297	0.000258167	0.233285	0.00283798	0.0635433	0.270621	0.00200561	0.453756	0.295996	0.00559728	8.33356e-05	0.00181352	0.0294089	0.0246794	0.00920966	0.00340097	0.000311315
drought (14d; shoot) > drought stress > Stress	drought (14d; shoot) / untreated shoot samples (2d)	MT-00013	3	3	0.0756611	0.515434	0.441866	0.00102367	0.982095	0.00130882	0.000452609	0.000188737	0.101294	0.00811519	0.0989743	0.000541781	0.0311044	0.010406	0.218499	0.00197466	0.056316	0.551539	0.00611826	0.00150804	0.00187239	0.372427	0.329415	0.14714	0.00119176	0.778375	0.00258846	0.00651127	0.0868851	0.000210999	0.25922	0.000144878	0.0156438	0.978868	0.000603304	0.622562	0.367538	0.000775024	2.92515e-05	4.10994e-06	0.0974931	0.00292452	0.00161876	0.00129529	0.000328818
drought for 14d; re-watering for 24h (shoot) > drought stress > Stress	drought for 14d; re-watering for 24h (shoot) / untreated shoot samples (2d)	MT-00013	3	3	0.414313	0.989578	0.590577	0.747334	0.219429	0.0675754	0.0245409	0.056457	0.106973	0.167583	0.721772	0.0301468	0.490949	0.157693	0.0265161	0.222495	0.00427529	0.514115	0.0860014	0.101269	0.516179	0.072076	0.174273	0.738506	0.188966	0.159761	0.000432092	0.064053	0.0635281	0.00322501	0.136034	0.0056487	0.0139322	0.0379787	0.0373242	0.418189	0.160211	0.417784	0.0259739	0.00595293	0.136416	0.525935	0.0609222	0.120596	0.111552
drought (2d; root) > drought stress > Stress	drought (2d; root) / untreated root samples (2d)	MT-00013	3	3	0.0473491	0.109295	0.463782	0.141155	0.645856	0.302347	0.0742716	0.517685	0.628001	0.497208	0.031657	0.217142	0.221696	0.713791	0.133396	0.680289	0.064908	0.171623	0.532449	0.618668	0.0366816	0.264206	0.438034	0.355171	0.851059	0.0144066	0.0311752	0.0290358	0.132579	0.0283307	0.632375	0.000869013	0.265099	0.363195	0.13327	0.22178	0.00177927	0.621669	0.457019	0.14632	0.0109597	0.492873	0.113413	0.238641	0.0645356
drought (3d; root) > drought stress > Stress	drought (3d; root) / untreated root samples (2d)	MT-00013	3	3	0.129083	0.0349573	0.760917	0.175194	0.30338	0.892805	0.0074527	0.0883428	0.421779	0.752865	0.0687189	0.580956	0.153956	0.0816933	0.967759	0.724688	0.00141771	0.409351	0.135463	0.001752	0.00681727	0.230411	0.610217	0.0953061	0.955001	0.0180014	0.124734	0.300717	0.369002	0.0137767	0.667712	0.000229462	0.388845	0.174972	0.0162915	0.0794436	0.00666487	0.395019	0.844802	0.0126975	0.188977	0.0292205	0.0514346	0.0876355	0.0326805
drought (4d; root) > drought stress > Stress	drought (4d; root) / untreated root samples (2d)	MT-00013	3	3	0.508146	0.00338786	0.0448597	0.0300166	0.000360432	0.000630464	0.00037582	0.019862	0.492676	0.0629689	0.118599	0.00487653	0.00113314	0.017323	0.0925244	0.00146381	0.975724	0.35189	0.133169	0.00155425	0.00204086	0.105311	0.641924	0.00458091	0.172286	0.00766248	0.0003314	0.00135433	0.000882229	0.0023961	0.259276	7.02916e-06	0.751386	0.589319	0.0312584	0.963038	0.000310545	0.108284	0.109611	0.00567143	7.35286e-06	0.241906	0.886952	0.0004378	0.0361605
drought (7d; root) > drought stress > Stress	drought (7d; root) / untreated root samples (2d)	MT-00013	3	3	0.522357	0.000750179	0.0219551	0.0349198	0.00122468	0.00912427	0.000354564	0.0103557	0.822366	0.0191723	0.150622	0.00457079	0.00121816	0.0303341	0.0508186	0.00211553	0.55429	0.43915	0.870848	0.000381785	0.00225	0.0183589	0.320418	0.000140361	0.0317317	0.0196394	0.479227	9.8053e-05	0.0253717	0.0197944	0.206553	6.25777e-06	0.0066415	0.00986561	0.0190365	0.534314	0.000173667	0.00408682	0.269434	8.9268e-05	7.35286e-06	0.00867082	0.00127101	0.00116184	0.000102587
drought (10d; root) > drought stress > Stress	drought (10d; root) / untreated root samples (2d)	MT-00013	3	3	0.41694	0.000125028	0.00429572	0.0321042	0.000783593	4.02512e-06	0.000248836	0.0215764	0.201034	0.0101468	0.119513	0.000892646	0.00115731	0.0145336	0.182329	0.00105659	0.694489	0.127671	0.797115	0.00150477	0.0036689	0.034844	0.95156	8.14901e-05	0.0218177	0.130349	0.802446	0.000200834	0.0459883	0.0798095	0.32725	4.0566e-06	0.00191426	0.0147494	0.0416444	0.0759653	0.000122179	0.00218949	0.00441973	4.02146e-05	0.000102527	0.0168584	0.000120229	0.000494705	0.000286167
drought (14d; root) > drought stress > Stress	drought (14d; root) / untreated root samples (2d)	MT-00013	3	3	0.804619	3.75706e-05	0.0021494	0.0086156	0.0453905	3.25688e-06	0.000186067	0.0352384	0.399076	0.00512967	0.114218	0.000179206	0.000265201	0.0451763	0.0619407	0.00119459	0.949435	0.141195	0.18113	0.000579973	0.00525019	0.0184412	0.228234	0.000190642	0.00617585	0.0487692	0.0228559	5.20832e-05	0.432798	0.00364155	0.088833	3.43011e-06	0.00025947	0.198781	0.0566477	0.0302399	0.000159151	0.0031348	0.00115962	1.71118e-05	5.30188e-05	0.00328445	0.000249102	0.000299651	0.000106481
drought for 14d; re-watering for 24h (root) > drought stress > Stress	drought for 14d; re-watering for 24h (root) / untreated root samples (2d)	MT-00013	3	3	0.0184692	0.356157	0.019634	0.888462	0.0522396	0.582825	0.0294542	0.00322128	0.214869	0.772927	0.0906774	0.68719	0.00376365	0.175348	0.0194051	0.266825	0.04829	0.530549	0.838674	0.123026	0.00128661	0.255612	0.328021	0.706386	0.105262	0.012903	0.00623315	0.0836045	0.768668	0.257801	0.485687	0.0236915	0.218528	0.214061	0.944116	0.0195942	6.58671e-05	0.180267	0.979964	0.00204181	0.0621848	0.152484	0.0035879	0.221973	0.0621957
[truncated: 22 more columns]

## Sheet: Table S6
	S6 Table. Fold change in expression data of MtGST genes with respective p value in response to various biotic stresses
				Ensembl Gene	MTR_1g090060	MTR_1g090070	MTR_1g090100	MTR_1g090150	MTR_1g115195	MTR_2g070060	MTR_2g070070	MTR_2g070150	MTR_2g070180	MTR_3g467420	MTR_3g467430	MTR_3g099757	MTR_4g019780	MTR_4g019790	MTR_4g059730	MTR_5g037380	MTR_5g040430	MTR_5g076900	MTR_6g080440	MTR_7g065230	MTR_7g065260	MTR_7g065265	MTR_7g065270	MTR_7g065290	MTR_7g065590	MTR_7g065600	MTR_7g065630	MTR_7g065640	MTR_7g065660	MTR_7g065740	MTR_8g056940	MTR_8g087410	MTR_8g087425	MTR_0186s0030	MTR_1g026140	MTR_1g088840,MTR_1g088825	MTR_1g088845	MTR_3g450790	MTR_3g064700	MTR_5g090910	MTR_5g090920	MTR_2g005570	MTR_3g058940	MTR_4g134770	MTR_1g115500
					MtGSTU1	MtGSTU2	MtGSTU4	MtGSTU5	MtGSTU6	MtGSTU7	MtGSTU8	MtGSTU13	MtGSTU14	MtGSTU17	MtGSTU18	MtGSTU19	MtGSTU20	MtGSTU21	MtGSTU22	MtGSTU24	MtGSTU25	MtGSTU26	MtGSTU27	MtGSTU28	MtGSTU29	MtGSTU30	MtGSTU31	MtGSTU32	MtGSTU33	MtGSTU34	MtGSTU35	MtGSTU36	MtGSTU37	MtGSTU42	MtGSTU44	MtGSTU46	MtGSTU47	MtGSTU49	MtGSTF1	MtGSTF2/3	MtGSTF4	MtGSTF6	MtGSTF7	MtGSTF8	MtGSTF9	MtEF1Bγ1	MtEF1Bγ2	MtEF1Bγ3	MtDHAR1
Path from root	Perturbations	Experiment	# samples experiment	# samples control	Fold-Change	Fold-Change	Fold-Change	Fold-Change	Fold-Change	Fold-Change	Fold-Change	Fold-Change	Fold-Change	Fold-Change	Fold-Change	Fold-Change	Fold-Change	Fold-Change	Fold-Change	Fold-Change	Fold-Change	Fold-Change	Fold-Change	Fold-Change	Fold-Change	Fold-Change	Fold-Change	Fold-Change	Fold-Change	Fold-Change	Fold-Change	Fold-Change	Fold-Change	Fold-Change	Fold-Change	Fold-Change	Fold-Change	Fold-Change	Fold-Change	Fold-Change	Fold-Change	Fold-Change	Fold-Change	Fold-Change	Fold-Change	Fold-Change	Fold-Change	Fold-Change	Fold-Change
P. omnivora (3dpi) > pathogenic fungi and oomycetes > Biotic	P. omnivora (3dpi) / mock inoculated root samples	MT-00025	3	3	2.39768	1.83441	5.49182	2.85154	3.00653	-2.32259	1.3632	2.20587	66.0072	28.6669	7.12814	-1.18906	1.32954	-1.62111	4.03359	-1.27932	1.71047	-1.04484	2.56417	1.03559	3.22744	6.01637	2.99236	1.89423	2.76648	8.36884	-1.28909	2.28169	3.58135	28.0538	-1.11556	5.17634	5.19665	-1.37256	-1.42191	3.06472	13.2751	1.03036	-1.13691	-1.19117	-1.64184	-1.02787	-1.00017	-1.10664	-1.04189
P. omnivora (5dpi) > pathogenic fungi and oomycetes > Biotic	P. omnivora (5dpi) / mock inoculated root samples	MT-00025	3	3	3.16286	1.45636	3.2514	4.16467	3.77171	-17.2324	3.71778	2.67324	70.0074	110.277	12.7247	-3.1911	2.36383	-3.79428	3.93488	-2.12158	1.78132	1.42717	4.04811	-1.13492	3.81529	7.94889	1.89583	2.45219	2.83952	6.67708	-1.34024	3.60389	4.75467	8.68643	-1.56653	6.38828	7.84515	-1.40207	-1.23019	3.02165	8.75783	1.75575	-8.76465	1.93676	-6.14199	-1.68825	-1.39278	-2.27186	-1.63083
M. phaseolina (24hpi) > pathogenic fungi and oomycetes > Biotic	M. phaseolina (24hpi) / mock inoculated root samples (24hpi)	MT-00016	3	3	1.05879	1.04504	1.0916	1.5415	1.02133	-1.65856	-1.01347	1.10234	3.93415	1.14762	1.30996	-1.25388	1.42573	1.21647	1.18699	1.10336	-1.02169	-1.07833	1.12037	1.01507	1.11829	1.17088	1.23843	-1.07797	1.04099	1.47821	-1.07034	-1.21118	1.139	1.33822	-1.03072	-1.10335	1.43818	1.01635	1.04927	1.17128	2.73719	-1.02522	1.19582	-1.33562	-1.01016	1.01351	1.05248	1.1118	1.03797
M. phaseolina (36hpi) > pathogenic fungi and oomycetes > Biotic	M. phaseolina (36hpi) / mock inoculated root samples (24hpi)	MT-00016	3	3	1.26677	1.22506	1.21048	2.62076	1.22429	-2.03266	1.47454	1.46207	13.1687	1.66267	2.09571	-1.16742	1.58577	1.03275	1.28547	-1.13929	-1.27729	1.0941	1.42553	-1.14173	1.13996	1.37261	1.15854	1.0399	1.36778	2.35665	-1.14813	-1.0294	1.90974	5.19892	-1.22434	1.07763	1.99053	-1.08014	1.08627	2.00157	20.1951	-1.00083	1.17819	-1.68356	-1.09465	1.04116	1.02909	1.03786	-1.16135
M. phaseolina (48hpi) > pathogenic fungi and oomycetes > Biotic	M. phaseolina (48hpi) / mock inoculated root samples (24hpi)	MT-00016	3	3	1.34759	1.31589	1.34086	2.85016	1.49814	-1.62504	2.00087	1.58783	17.3697	1.86611	2.22712	-1.17336	1.99422	1.20455	1.35235	1.04801	-1.31141	-1.08489	1.52289	1.02996	1.26655	1.50401	1.20724	1.04402	1.65583	3.025	-1.03022	1.21728	2.15004	8.23611	1.0196	1.30941	2.41537	-1.08252	1.04648	2.58424	27.9893	1.02424	1.17655	-1.27304	-1.03167	-1.01972	1.00587	-1.00177	-1.17442
S. meliloti (2dpi) > rhizobia > Biotic	S. meliloti (2dpi) / solvent and mock treated root samples (3d; 2dpi)	MT-00039	2	2	-1.15466	-1.2499	1.04265	-1.2603	1.77096	-1.52702	-1.27077	-1.07948	-1.70124	-1.24659	-1.91577	-1.06933	1.00424	-1.18704	-1.24639	1.15483	-1.41934	1.08666	-1.4782	1.01543	-1.54823	-1.60365	-1.47418	-1.52893	-1.50029	-1.50774	1.17427	-1.57428	1.05619	-2.48654	1.09808	-1.04109	1.61044	-1.01112	1.13237	-1.15062	1.24362	-1.05127	-1.32809	-1.35182	-1.02229	1.12135	1.26672	1.1402	1.02677
S. meliloti (10dpi) > rhizobia > Biotic	S. meliloti (10dpi) / S. meliloti (4dpi)	MT-00012	3	3	1.29601	-1.15586	-1.43442	1.27422	-6.7307	-1.31945	1.01418	-1.23204	-1.08604	6.00969	1.67973	1.13051	-2.78312	1.14599	2.2878	-2.2588	2.63235	-1.20852	1.27633	-1.36415	1.1257	1.72847	1.43526	-1.67628	1.31677	-1.78986	2.77345	-1.79635	-3.2601	-1.97073	-1.10676	1.06177	-1.69716	-2.05679	2.07584	-4.47757	1.03596	1.16242	1.11689	-1.10249	-4.9271	-1.43782	-1.9555	-2.0268	-2.04802
S. meliloti (14dpi) > rhizobia > Biotic	S. meliloti (14dpi) / S. meliloti (4dpi)	MT-00012	3	3	-1.08395	1.09547	1.11023	1.09429	-3.8146	1.09186	1.27044	-1.22657	1.01667	1.54292	1.57714	-1.1213	-1.83736	1.06209	1.99186	-1.23794	1.86806	-1.00049	1.41435	-1.29307	1.04	1.8212	2.06338	-1.05691	1.43873	-1.07684	3.02769	-2.11889	-1.47332	-1.46321	-1.12366	1.21332	-1.50654	-2.18226	2.38564	-2.90635	1.30564	1.06236	1.03998	1.00454	-2.83512	-1.4268	-1.51061	-1.58695	-1.29881
R. solanacearum (Jemalong A17; 12hpi) > pathogenic bacteria > Biotic	R. solanacearum (Jemalong A17; 12hpi) / R. solanacearum (Jemalong A17; 0hpi)	MT-00034	3	3	1.22314	1.1824	-1.04793	4.71474	2.63601	1.56762	2.87688	1.08908	4.42097	1.37784	1.04701	-1.84858	1.23689	1.36857	1.74686	1.2009	1.70495	1.10294	5.03966	1.31832	1.05783	3.98207	1.49502	-1.21541	1.73336	1.50745	1.05047	1.12309	1.21692	1.59801	-1.2309	1.10439	2.44622	-1.56803	-1.0462	1.02379	1.95857	1.14955	-1.49816	1.11954	-1.11886	-1.056	-1.37741	-1.0049	1.04091
R. solanacearum (Jemalong A17; 72hpi) > pathogenic bacteria > Biotic	R. solanacearum (Jemalong A17; 72hpi) / R. solanacearum (Jemalong A17; 0hpi)	MT-00034	3	3	1.64453	1.38266	-1.79423	8.24649	1.2954	-1.3376	18.09	1.27713	54.2002	5.3886	2.29239	2.15228	-1.26805	-2.58644	4.41187	-1.01087	2.55907	1.25003	49.9946	1.114	-1.09624	52.2928	15.8641	-1.36672	2.76149	3.28838	-1.21499	-1.16516	-1.17469	-2.27734	-1.93214	2.05889	2.94779	-3.02022	1.91464	-1.10149	4.7111	1.46652	-3.56491	1.71613	-1.27451	1.29641	-1.27484	1.13301	-1.12198
S. enterica (10dpi) > adiaphorous bacteria > Biotic	S. enterica (10dpi) / mock inoculated root samples (10dpi)	MT-00048	4	4	1.04679	-1.06149	1.25312	-1.08117	1.39616	-1.51132	-5.70024	1.73822	2.16471	-4.75077	-1.51952	1.87742	2.16843	-1.0905	-1.23522	1.92111	-1.87756	-1.29214	1.37055	1.7176	1.19302	1.09346	1.63791	-1.30393	1.02396	2.44264	-1.15873	-1.37053	2.61639	2.23881	1.19347	-1.12519	1.24465	1.6778	1.03629	1.69911	3.3263	1.02972	1.03714	1.83147	1.25021	-1.07022	-1.02345	1.2088	2.28744
E. coli (10dpi) > adiaphorous bacteria > Biotic	E. coli (10dpi) / mock inoculated root samples (10dpi)	MT-00048	4	4	1.25946	1.60819	1.66239	2.29132	1.92038	-1.11613	1.07086	3.62195	2.26267	-1.99353	1.17163	-1.31092	1.89509	-1.23904	1.51965	1.44946	1.27999	-1.16299	2.92492	1.6644	1.59759	2.47024	2.9975	1.28964	1.23239	2.25781	-1.33937	1.21394	2.67049	1.95538	1.15542	1.61396	2.62975	1.65088	-1.03327	1.8295	7.16991	-1.01862	-1.13961	1.67041	1.07761	-1.06576	-1.04781	1.1375	1.57962
Path from root	Perturbations	Experiment	# samples experiment	# samples control	p-value	p-value	p-value	p-value	p-value	p-value	p-value	p-value	p-value	p-value	p-value	p-value	p-value	p-value	p-value	p-value	p-value	p-value	p-value	p-value	p-value	p-value	p-value	p-value	p-value	p-value	p-value	p-value	p-value	p-value	p-value	p-value	p-value	p-value	p-value	p-value	p-value	p-value	p-value	p-value	p-value	p-value	p-value	p-value	p-value
P. omnivora (3dpi) > pathogenic fungi and oomycetes > Biotic	P. omnivora (3dpi) / mock inoculated root samples	MT-00025	3	3	0.0279811	0.0268259	0.0115745	0.0253288	0.0976969	0.0357095	0.596046	0.0539812	0.0863023	0.00778186	0.059084	0.0850215	0.1358	0.226929	0.0123831	0.0527955	0.0705817	0.580204	0.0158025	0.994129	0.0401068	0.0291055	0.00870113	0.00720759	0.046603	0.0421766	0.140849	0.152937	0.0148916	0.311394	0.549543	0.158279	0.0940659	0.213539	0.000338195	0.113019	0.119638	0.80559	0.501928	0.457376	0.151162	0.516775	0.994346	0.335058	0.375174
P. omnivora (5dpi) > pathogenic fungi and oomycetes > Biotic	P. omnivora (5dpi) / mock inoculated root samples	MT-00025	3	3	0.00203937	0.655708	0.30053	0.0104118	0.726219	0.0100955	7.5349e-05	0.00045868	0.146981	0.000158753	0.00448434	0.00247558	0.102531	0.0097134	0.115167	0.00922405	0.72633	0.0348796	0.152545	0.553967	0.327071	0.0868867	0.98786	0.466782	0.0407516	0.0118464	0.208913	0.0650621	0.000113322	0.109157	0.0222474	0.0430019	0.02076	0.317285	0.0649748	0.00456957	0.0349328	0.000311352	0.0307582	0.593679	0.0158468	0.0406258	0.287192	0.00326216	0.0459123
M. phaseolina (24hpi) > pathogenic fungi and oomycetes > Biotic	M. phaseolina (24hpi) / mock inoculated root samples (24hpi)	MT-00016	3	3	0.143717	0.673149	0.570047	0.0414479	0.887841	0.00366199	0.927718	0.094842	0.000317918	0.394088	0.404184	0.0123499	0.00973468	0.246281	0.00162427	0.228496	0.828512	0.324892	0.308478	0.883125	0.366417	0.217948	0.128303	0.425831	0.760408	0.0337482	0.255125	0.135985	0.18637	0.131055	0.74674	0.482826	0.00085056	0.831731	0.535364	0.0591976	0.00468399	0.223899	0.340831	0.107198	0.748129	0.359501	0.32242	0.0447466	0.223093
M. phaseolina (36hpi) > pathogenic fungi and oomycetes > Biotic	M. phaseolina (36hpi) / mock inoculated root samples (24hpi)	MT-00016	3	3	0.0189696	0.14837	0.209717	0.00198365	0.107564	0.0239389	0.0440259	0.00861842	0.000493339	0.0162979	0.0260217	0.00672533	0.0123299	0.887196	0.0179619	0.386176	0.161266	0.049448	0.0133292	0.511739	0.414594	0.0322658	0.256217	0.575454	0.124743	0.0130813	0.0396238	0.799347	0.0105705	0.0113316	0.0599605	0.536687	0.00265172	0.300831	0.29496	0.0247513	0.000507012	0.961605	0.336723	0.0258813	0.0508914	0.334499	0.857482	0.461765	0.0666487
M. phaseolina (48hpi) > pathogenic fungi and oomycetes > Biotic	M. phaseolina (48hpi) / mock inoculated root samples (24hpi)	MT-00016	3	3	0.00663258	0.131043	0.0640732	0.00114963	0.0244785	0.0361719	0.00366162	0.00257576	3.78221e-05	0.0453273	0.120238	0.0217229	5.35786e-05	0.226196	6.19164e-05	0.72063	0.0672315	0.134227	0.00406262	0.745449	0.227669	0.0181488	0.117015	0.615275	0.048427	0.00294188	0.543573	0.292409	0.00477072	0.00233068	0.90655	0.0430595	0.000181424	0.348838	0.580365	0.00221561	7.94834e-05	0.670179	0.250775	0.176408	0.429895	0.701486	0.836888	0.940169	0.0637053
S. meliloti (2dpi) > rhizobia > Biotic	S. meliloti (2dpi) / solvent and mock treated root samples (3d; 2dpi)	MT-00039	2	2	0.424409	0.345591	0.923238	0.646164	0.328314	0.368237	0.623919	0.542855	0.182597	0.613736	0.043923	0.776328	0.954054	0.710677	0.104149	0.568757	0.266553	0.586887	0.427521	0.983505	0.0100309	0.0465957	0.254661	0.00482857	0.01535	0.0934675	0.546277	0.00196326	0.462272	0.0555768	0.527338	0.678878	0.0570292	0.949368	0.331782	0.669017	0.238613	0.702939	0.621452	0.143518	0.866376	0.530038	0.297299	0.259757	0.778847
S. meliloti (10dpi) > rhizobia > Biotic	S. meliloti (10dpi) / S. meliloti (4dpi)	MT-00012	3	3	0.668724	0.350668	0.342515	0.100735	0.00011324	0.237052	0.975782	0.304789	0.172075	0.210754	0.0461013	0.908455	0.00134814	0.38612	0.00311321	2.62375e-05	0.0245013	0.0217307	0.352398	0.0681205	0.542907	0.0214366	0.166189	0.0361981	0.43448	0.0777319	0.000356896	0.0756264	0.00801864	0.02928	0.108749	0.616677	0.00430246	0.00913657	0.0831564	0.00676531	0.754828	0.249482	0.543699	0.290151	0.00037752	0.0056028	0.000387481	0.000344473	2.69923e-05
S. meliloti (14dpi) > rhizobia > Biotic	S. meliloti (14dpi) / S. meliloti (4dpi)	MT-00012	3	3	0.519456	0.497419	0.776085	0.718754	0.0141756	0.696952	0.482316	0.383062	0.789943	0.568159	0.379622	0.556661	0.0283906	0.688879	0.0014766	0.106023	0.139158	0.997307	0.431731	0.145662	0.978516	0.113345	0.141315	0.738156	0.296566	0.717251	0.00196898	0.0589027	0.138529	0.164807	0.10059	0.414198	0.0043451	0.0015274	0.021173	0.00223288	0.14059	0.463998	0.749291	0.968009	0.000174917	0.0175393	0.00646028	0.0105528	0.0250838
R. solanacearum (Jemalong A17; 12hpi) > pathogenic bacteria > Biotic	R. solanacearum (Jemalong A17; 12hpi) / R. solanacearum (Jemalong A17; 0hpi)	MT-00034	3	3	0.100941	0.251981	0.813798	0.131066	0.453719	0.378646	0.110712	0.277606	0.0502536	0.707019	0.885718	0.176859	0.277643	0.572562	0.0571875	0.443598	0.433565	0.289082	0.165022	0.209109	0.924877	0.00310438	0.857543	0.432136	0.0175433	0.2908	0.439943	0.496873	0.342033	0.00549448	0.471618	0.46074	0.164094	0.020174	0.800206	0.979052	0.110216	0.370465	0.102936	0.932348	0.181327	0.442504	0.000663833	0.898208	0.739025
R. solanacearum (Jemalong A17; 72hpi) > pathogenic bacteria > Biotic	R. solanacearum (Jemalong A17; 72hpi) / R. solanacearum (Jemalong A17; 0hpi)	MT-00034	3	3	0.0292193	0.0634957	0.104611	0.00259231	0.444491	0.580924	0.00112753	0.00340911	0.000397831	0.00913679	0.00366488	0.04998	0.179581	0.317494	0.00181869	0.790604	0.0213795	0.0524114	0.000566288	0.130595	0.392766	9.55851e-05	0.000687951	0.0605378	0.000407475	0.0229855	0.0161299	0.49844	0.310261	0.205674	0.0262155	0.00623511	0.00764118	0.000637552	0.00791276	0.594579	0.0205196	0.0075524	0.0036521	0.115146	0.0421261	0.0371988	0.00673998	0.0162359	0.466776
S. enterica (10dpi) > adiaphorous bacteria > Biotic	S. enterica (10dpi) / mock inoculated root samples (10dpi)	MT-00048	4	4	0.674639	0.517274	0.252402	0.704532	0.188239	0.158832	0.0011058	0.186072	0.134353	0.0436865	0.232431	0.384097	0.00381445	0.583776	0.680675	0.0215646	0.449675	0.0583825	0.265077	0.0613493	0.709001	0.813287	0.227413	0.1012	0.965305	0.17046	0.574653	0.203666	0.0108228	0.0576638	0.214117	0.297276	0.33655	0.0839203	0.918299	0.03687	0.0510718	0.683621	0.679502	0.0178941	0.233012	0.498154	0.579711	0.144604	0.00813466
E. coli (10dpi) > adiaphorous bacteria > Biotic	E. coli (10dpi) / mock inoculated root samples (10dpi)	MT-00048	4	4	0.253933	0.00152005	0.0235051	0.00915748	0.0512483	0.75472	0.647277	0.0148382	0.22934	0.25877	0.62237	0.456285	0.00404566	0.156487	0.188687	0.107205	0.565279	0.317496	0.0103438	0.219045	0.375104	0.0851693	0.0269447	0.0809477	0.509875	0.0336522	0.283966	0.707853	0.00234389	0.242802	0.23346	0.0603554	0.0406774	0.0659348	0.673889	0.100986	0.00822079	0.798179	0.254237	0.0424138	0.562188	0.517659	0.358904	0.248309	0.0565728
[truncated: 22 more columns]

## Sheet: Table S7
S7 Table. Numbers of known stress-related cis-regulatory elements in the upstream regions of MtGST genes
Motif	ABRE	AuxRR-core	Box-W1	ERE	GARE	HSE	LTR	MBS	TC rich repeat	TCA element	TGACG element	5’-UTR py-rich stretch	W-box	p-box	WUN	Total
MtGSTU1	2			1			1		4		4					12
MtGSTU2	1					3	1				1					6
MtGSTU3	1					1			2	1						5
MtGSTU4	1							2			2					5
MtGSTU5	2		1						1		1					5
MtGSTU6							1			1						2
MtGSTU7	4		1		1		1	1	3				1			12
MtGSTU8	3	1	2				1		1	1	2		2			13
MtGSTU9	4			1	1			2	1	2						11
MtGSTU10								2	1	1				1		5
MtGSTU11						1		1	1							3
MtGSTU12			1			1				1	1	1	1			6
MtGSTU13	1								1	1		1				4
MtGSTU14	1	1				2			2			1				7
MtGSTU15				1		2		1	1					1		6
MtGSTU16	1		1			1	2		2	2		1	1			11
MtGSTU17						2			4	1	1					8
MtGSTU18							1			1						2
MtGSTU19	1	1		1		2	1		1		2					9
MtGSTU20	2		1						2	2		1	1	1		10
MtGSTU21	1		3			2		2					3			11
MtGSTU22						1	1	1	2		1			1		7
MtGSTU23	1					1		1	1							4
MtGSTU24			2		2		1		2	2			2	1		12
MtGSTU25					1			2	1	1						5
MtGSTU26	1							2		1	1	1				6
MtGSTU27	1					1	1	2	1	1	1					8
MtGSTU28		1								1						2
MtGSTU29							1			1	1					3
MtGSTU30	2		1			1		1					1			6
MtGSTU31	4		1					2	1		3		1			12
MtGSTU32	3					1		1								5
MtGSTU33						2										2
MtGSTU34	3								1	1						5
MtGSTU35						1			2	1	1	1				6
MtGSTU36	1					1			2		1					5
MtGSTU37	2		1			2	1		1	2		1	1			10
MtGSTU38	1	1				1			3							6
MtGSTU39				1		1										2
MtGSTU40						1		1		1						3
MtGSTU41					1						2	1				4
MtGSTU42				1				1	2	3						7
MtGSTU43						1		3	1	1	1					7
MtGSTU44	1					1			1							3
MtGSTU45	1				1				2		2					6
MtGSTU46								1	1	1		1				4
MtGSTU47	1							2	4	1	1	3				12
MtGSTU48					2	1		1	1	2						7
MtGSTU49							1	1			1					3
MtGSTU50						1		1		2	1	2				7
MtGSTU51								1	1					1		3
MtGSTU52	1		1		1	2		1	1		1		1			9
MtGSTF1					1			1		1		1		1		5
MtGSTF2						3		1		1	2	1			1	9
MtGSTF3						3		1	1		2	1			1	9
MtGSTF4			2			1		1	2		1		2			9
MtGSTF5	1			2		1		1	1							5
MtGSTF6								1	1			1				3
MtGSTF7	1				1	2		2	1		1					8
MtGSTF8									1		1					2
MtGSTF9			1	1		1		1	1		1	4	1			11
MtGSTF10								3						2		5
MtGSTF11			1					4	1			4	1	1		11
MtGSTL1	1		1	2				1	2	1	1		1			10
MtGSTL2						1	1		3	2						7
MtGSTL3			1					1					1			3
MtGSTL4			1			4			3				1			8
MtGSTL5	2		1					2	2				1			8
MtGSTT1	1					1										2
MtGSTT2	2					3			3							8
MtGSTZ1			2			1						1	2			6
MtGSTZ2						2			1							3
MtGSTZ3				1		1					1	1				4
MtDHAR1							1	2	2	1	1	1				8
MtDHAR2						3		1			1					13
MtEF1Bg1						1		7	3		2					13
MtEF1Bg2				2		1	1							1		5
MtEF1Bg3				1	1	1						2				5
MtEF1Bg4	3						1	3			5					12
MtTCHQD1	1					1		1	1	2		10				16
MtMGST1	2			2	1	3				1	3					12
MtMGST2						1			3					1		5
MtMGST3						3										3
MtMGST4						1	1		1	1		1				5
MtGHR1						3			1	1	1					6
MtGHR2	1									1		1				3
MtGSTM1						1			1		1					3
MtGSTM2	1			1								1		3		6
MtGSTH1	1		3					1		1	2		2			10
MtGSTH2			1		1	1			1				1			5
MtGSTH3	1										1				1	3
MtGSTH4	6	1	1		3		1	1			2		1			16
MtGSTH5	5		1			1		1	2							10

## Sheet: Table S8
S8 Table. Interactions with their bonding distance of proteins residues towards GSH and CDNB.
Gene name	GSH			CDNB
	Interacting residues	Distance (Å)	Interaction category	Interacting residues	Distance (Å)	Interaction category
MtGSTU17	Ser88	4.29	Hydrogen bond	Pro91	4.27	Alkyl
		5.48	Hydrophobic		5.59	Alkyl
	Leu89	3.65	Hydrogen bond	Ala100	4.29	Pi-sigma
	Phe150	6.01	Hydrogen bond	Trp103	5.09	Hydrogen bond
	Gly151	3.41	Hydrogen bond		5.64	Hydrogen bond
	Tyr157	5.03	Hydrogen bond	Tyr157	4.76	Hydrogen bond
	Val158	3.59	Hydrogen bond	Val158	3.73	Hydrogen bond
MtGSTU8	Pro86	3.32	Hydrogen bond	Pro86	5.84	Alkyl
	Trp98	4.99	Hydrogen bond	Ala95	4.14	Pi-sigma
	Tyr145	5.06	Hydrogen bond	Trp98	4.9	Hydrogen bond
		6.14	Hydrogen bond	Phe152	4.64	Hydrogen bond
	Thr149	4.61	Hydrogen bond
		3.35	Hydrogen bond
	Phe150	6.31	Hydrogen bond
MtGSTF8	Ser12	4.15	Hydrogen bond	Ser12	4.26	Hydrogen bond
	Arg15	5.37	Hydrogen bond		5.09	Hydrogen bond
	Ser66	2.36	Hydrogen bond	Gln48	6	Hydrogen bond
		4.86	Hydrogen bond	The52	4.21	Hydrogen bond
	Arg67	4.46	Hydrogen bond	Pro54	4.61	Hydrogen bond
		5.8	Hydrogen bond	Ser66	3.84	Hydrogen bond
	Ala103	3.08	Hydrogen bond	Tyr111	4.47	Pi-sigma
	His107	5	Hydrogen bond
MtGSTZ2	Gln145	4.53	Hydrogen bond	Gln145	4.59	Hydrogen bond
		4.57	Hydrogen bond	Asn146	4.43	Hydrogen bond
	Asn146	3.97	Hydrogen bond	Lys149	4.67	Hydrogen bond
	Phe190	4.03	Hydrogen bond	Ilu192	4.34	Alkyl
	Glu196	4.28	Hydrogen bond
MtGSTT2	Pro15	3.24	Van der Waals	Pro15	4.16	Pi- Alkyl
	Asn51	5.48	Hydrogen bond	Pro57	4.73	Van der Waals
	Lys55	4.67	Doner - Doner	Glu68	5.53	Pi - Anion
	Glu68	3.63	Hydrogen bond	Arg110	6.7	Pi - Cation
		4.1	Hydrogen bond
	His70	5.44	Hydrogen bond
